# Supplementary material for: Variation for Nitrogen Use Efficiency Traits in Wheat Under Contrasting Nitrogen Treatments in South-Eastern Europe
Source: Front Plant Sci. 2021 Nov 18;12:682333. doi: 10.3389/fpls.2021.682333 (PMC8636685; doi:10.3389/fpls.2021.682333)
Supplement: Supplementary File 1 — (Meteo data 2016–2018) | The meteorological data file contains measurements taken at three weather stations of experimental sites (Osijek, Poreč, and Zagreb) during three consecutive years (2016, 2017 and 2018), and includes the information on average daily air temperatures (Sheet1), precipitations (Sheet 2), and summary values (Sheet 3). [file Data_Sheet_1.zip]

Archive with 4 entries (4 files):
- Supplementary File 1_Meteorological Data.xlsx
- Supplementary File 2_ Supplementary Tables 1-8.docx
- Supplementary File 3_Supplementary Figures 1-3.pptx
- Supplementary File 4_Linear correlations.docx
