# Supplementary material for: Variation for Nitrogen Use Efficiency Traits in Wheat Under Contrasting Nitrogen Treatments in South-Eastern Europe
Source: Front Plant Sci. 2021 Nov 18;12:682333. doi: 10.3389/fpls.2021.682333 (PMC8636685; doi:10.3389/fpls.2021.682333)
Supplement: Supplementary File 1 — (Meteo data 2016–2018) | The meteorological data file contains measurements taken at three weather stations of experimental sites (Osijek, Poreč, and Zagreb) during three consecutive years (2016, 2017 and 2018), and includes the information on average daily air temperatures (Sheet1), precipitations (Sheet 2), and summary values (Sheet 3). [file Data_Sheet_1.zip › Supplementary File 1_Meteorological Data.xlsx]

## Sheet: Air temperatures
Location	Year	Day	January	February	March	April	May	June	July	August	September	October	November	December			November	December	January	February	March	April	May	June
OSIJEK	2016	1	-2.9	9.5	6.4	16.4	13	19.2	24.6	22	20.9	17.8	8.1	3		16/17	6.25	-0.106452	-5.06774	4.16429	9.53548	11.32	17.4677	22.4333	8.24958
OSIJEK	2016	2	-2.5	9.4	5.9	11.2	12.9	17.2	26.4	20.2	21.1	16.6	11.3	3.1		17/18	6.72333	3.57742	5.22903	0.621429	4.59677	16.4967	20.0581	21.1742	9.80961
OSIJEK	2016	3	-6.8	7	6.5	13.4	12.6	20.6	21.4	22.1	21.7	13	5.3	-0.2
OSIJEK	2016	4	-8.1	2.5	3.8	18	13	18	21.8	23.7	21.7	12.2	3.9	-0.2
OSIJEK	2016	5	-2.9	1.4	7.2	18.9	14	20	23.2	26.1	15.8	6.8	10.7	0
OSIJEK	2016	6	0	4.1	8.6	16.6	16.2	17.4	20.4	19.7	17.8	10	14.5	-0.3
OSIJEK	2016	7	-2.3	4.8	6.2	17.4	15.4	18.8	20.6	19.7	20.8	10	7.8	-1.9
OSIJEK	2016	8	-1.2	9.6	7.2	12.5	14.6	18.4	22.2	19.8	21.6	7.2	6.1	-2.8
OSIJEK	2016	9	3	11.7	7.4	10.7	17	19.6	23.4	21.8	22.7	9.1	3.6	-0.2
OSIJEK	2016	10	3.2	6.5	7.6	11	13.8	19.2	24.7	18.5	21.2	9.6	3.4	1.9
OSIJEK	2016	11	11.1	4.7	8.2	11.8	17.3	20.2	25.2	14.4	22.2	8.2	7.6	3
OSIJEK	2016	12	6.4	5.2	7.2	16.2	15.4	19.4	27	15.5	21.8	7.6	4.1	5.4
OSIJEK	2016	13	3.3	5.1	7.9	17.2	15.8	17.3	26.7	18.6	21.2	8.6	1	-2.3
OSIJEK	2016	14	3	9.6	5.2	14	15	19.2	19.9	20.1	19.9	11.1	1.4	-0.8
OSIJEK	2016	15	2.5	8.1	2.6	14	9.6	19.3	16.6	21.9	20.4	12.7	1.9	-0.4
OSIJEK	2016	16	0.8	6.8	6.8	17.8	10.6	23.7	14.4	22.2	22.5	13.5	3.4	-1.4
OSIJEK	2016	17	-1.3	7.6	5.3	18.6	11.6	24.8	17.1	18.6	20.8	10.6	5.4	-3.4
OSIJEK	2016	18	-2.2	7.7	5.4	18.3	15.3	21.8	22	21	20	10.1	10.5	-2.3
OSIJEK	2016	19	-3.5	5.9	8.1	10.5	17.2	18	20.9	20.4	16.9	9.3	10.5	-3.6
OSIJEK	2016	20	-2.6	5.1	9.4	9.6	17.4	21.1	21.8	22.4	13.9	9.8	10.8	-2.9
OSIJEK	2016	21	-2.1	8.4	9.8	11.4	17.9	22.2	24.2	23.4	11.6	9.2	9.7	-1.3
OSIJEK	2016	22	-4.3	11.6	7.6	13.6	17.8	24.3	25.1	16.2	12.2	9.6	8.8	-1.9
OSIJEK	2016	23	-2.6	10.6	4.5	14.9	21.4	27.6	26.6	19.8	12.4	8.2	7.1	-2
OSIJEK	2016	24	-0.1	5.6	5.2	8.6	16.1	28.1	24.2	20.6	14.2	13.6	7.4	-1
OSIJEK	2016	25	1	5	6	4.4	18	26.2	20.6	20.8	13.8	16	7.5	0.6
OSIJEK	2016	26	4.9	3.4	7.3	8.3	20.2	23.4	22.7	22	13.6	12.2	5.4	6
OSIJEK	2016	27	3.8	4.9	6.7	9.6	21.4	20.4	24.5	21.7	13.6	8.2	7.3	5.4
OSIJEK	2016	28	8.4	8.4	9.1	8.1	24.3	19.5	22.4	22	14	6.5	2.2	2.7
OSIJEK	2016	29	5.5	9.6	12.6	9.5	23.8	22.6	23.5	22	16	9.9	0.5	0.7
OSIJEK	2016	30	6.6		13.8	11.5	21.3	24	25.1	21.3	16.6	8.4	0.3	-3.2
OSIJEK	2016	31	6.8		16.4		20.8		26.4	20.1		5.3		-3
OSIJEK	2017	1	-1.9	1.8	5.6	15.6	15.8	20.6	21	28.1	23.2	10.5	7	2.4
OSIJEK	2017	2	1.6	5.6	8.9	14.9	16.4	22.9	21.3	27.6	16.8	11.2	9.8	0.1
OSIJEK	2017	3	-0.8	9.2	8.6	15	16.1	22.7	18.8	27.7	14.2	15.2	8	0.7
OSIJEK	2017	4	-2.2	8	13	13.6	16.7	23.8	21.6	29.2	15.5	13.9	6.4	0.6
OSIJEK	2017	5	-2	8.7	9.4	11	13.4	22.1	24.2	29	15.7	16.9	8.8	2.8
OSIJEK	2017	6	-6.8	5.9	6.2	8.9	16.6	24	26.6	27.4	19.5	10	8.6	2.4
OSIJEK	2017	7	-12.4	1.4	6.7	8.4	14.2	16.2	24.1	21.2	16.1	9.1	10	3.2
OSIJEK	2017	8	-10.6	0.5	8.2	10.6	14.6	17	25.6	23.4	17.2	10.1	8.7	8.2
OSIJEK	2017	9	-8	0.8	7	11.9	11.2	19.6	27.5	27.8	18.9	11.2	9.9	0.8
OSIJEK	2017	10	-9.4	0.5	8	14.2	11	19.8	28.5	30	21.2	11.6	8	0.9
OSIJEK	2017	11	-9.6	1	6.8	13.1	17.9	19.7	27.2	29.2	21.6	12.2	9	12.5
OSIJEK	2017	12	-0.8	-1	4.9	10.2	20.7	22.4	24.8	19.4	16.1	13.7	9.3	12.2
OSIJEK	2017	13	1.5	-1.6	6	14.8	16.8	24.6	21.6	19	16.9	13.5	5.5	2.3
OSIJEK	2017	14	1.2	-3.7	7.8	13.8	18.8	20.9	20.1	20.6	20	13.4	5	6.1
OSIJEK	2017	15	-2.6	0.7	8.4	12.4	17.9	21.4	19.6	22.4	15.6	14	4	7.2
OSIJEK	2017	16	-3.4	-1.1	7.9	11.6	18.2	20.6	17.9	24.2	19.6	14.6	5.8	2
OSIJEK	2017	17	-2.3	-0.8	8.7	10.2	18.7	18.7	20.9	24.2	15.2	14.3	6.8	-0.2
OSIJEK	2017	18	-2.2	3.9	12.1	7.5	18.7	19.6	22.6	26.2	16.2	14.7	5.5	0
OSIJEK	2017	19	-5.4	2.2	10.7	2.3	20.5	22.6	25.8	25.5	13.9	13.5	3.4	-0.1
OSIJEK	2017	20	-12.6	4.2	13.8	3	19	23.7	27	17.5	11.6	14	3.5	-0.3
OSIJEK	2017	21	-14	7	14.1	4.8	18.6	26	26.1	16.5	12.1	13	6.5	0.4
OSIJEK	2017	22	-8.6	8.8	15.6	9.8	19.3	26.2	27	16.2	14	13	9.4	2.5
OSIJEK	2017	23	-6.7	11.8	16	6.9	17.8	25.2	28.2	18	14.7	8.7	10.2	5.1
OSIJEK	2017	24	-5.5	8.2	13.2	10.2	18.3	25.9	26.4	22.2	13.5	11.2	7.2	6.8
OSIJEK	2017	25	-3.4	4.6	9.6	16	14.9	24.6	20	25.2	13.4	9	8.2	3
OSIJEK	2017	26	-2.5	5.6	5.8	17.8	16.4	23.7	19.6	24.6	16.7	11.3	5.6	4.9
OSIJEK	2017	27	-6.4	11	6	17	18.8	25.4	17.6	24.9	15	10.8	2	8
OSIJEK	2017	28	-6.6	13.4	9.1	15.1	19.3	25.5	21.6	21.8	14	9.1	1.2	8
OSIJEK	2017	29	-6.7		12.2	7.4	20.4	23.6	23.6	19.8	12.3	10.7	3.8	1.7
OSIJEK	2017	30	-6.1		12.3	11.6	21.4	24	24.5	20.9	11	7.5	4.6	0.8
OSIJEK	2017	31	-1.9		13		23.1		25.6	23.8		5.5		5.9
OSIJEK	2018	1	6.1	10.2	-9	10.2	20	25.4	17.8	24	21.7	10.4	15	-2.8
OSIJEK	2018	2	4.2	6.2	-1.8	10.2	21.4	23.8	20	23.1	21	10.6	17	0
OSIJEK	2018	3	4.8	0.5	-1.8	14.3	22.9	22.7	22.5	24	19	10.4	14.5	5
OSIJEK	2018	4	6.5	0.6	-2	14	21.2	23.5	20.8	25	18.1	12	12.4	5
OSIJEK	2018	5	9.7	-0.9	-0.7	13.3	22.1	19.7	23.1	25.6	19.7	13	9.4	1.8
OSIJEK	2018	6	10.6	0.2	1.4	11.1	19.3	23.8	22	25.5	20.1	17.6	10.4	-0.4
OSIJEK	2018	7	9.4	4.4	4.6	10.7	17.8	24.4	20.9	25.8	19.9	18.1	10.1	2.9
OSIJEK	2018	8	7.5	1.8	3.2	16	16.8	23.3	20.9	25.5	20.2	16.4	8.6	5.8
OSIJEK	2018	9	6.5	3	8.2	16.2	19	20.8	18.5	26.6	19	16	8.3	5.7
OSIJEK	2018	10	5.4	1.7	10.8	14.4	19.3	22.9	22.1	26.6	19.5	15.4	7.8	3.8
OSIJEK	2018	11	5.4	1.5	13.7	16.4	20.2	25.1	21.4	24	20	15.4	11	3
OSIJEK	2018	12	5.7	2	12.6	18	20.8	26.4	20.6	25	21.6	14	12.3	2
OSIJEK	2018	13	3	0.9	10.8	16.4	19.1	20.2	21.7	25.8	21	14.1	11.2	0.1
OSIJEK	2018	14	-0.8	1.5	7.9	18.8	16.6	16.9	22.9	23.3	21	14	8.8	-0.5
OSIJEK	2018	15	-1.9	2.6	10.6	18.8	16.6	18.4	20.7	21.7	19.4	13.5	7.3	-0.7
OSIJEK	2018	16	3.5	2.5	9.3	16.6	16.2	20.2	23.4	22.2	19	13.2	6.2	-6
OSIJEK	2018	17	4.2	3.1	6.6	14.8	16.8	21	21.1	24.2	20.3	13.4	3.8	-5.7
OSIJEK	2018	18	4	1.9	0.8	16.8	17.6	21.3	23.2	24.8	18.6	13.8	1.8	-3.1
OSIJEK	2018	19	4.5	0.4	-1.7	16.2	18.2	21.6	22.1	24.4	19.5	13.9	1.2	-6.2
OSIJEK	2018	20	2.6	0.4	-0.1	15.8	18.6	24.6	23.1	24.3	19.8	11.2	3.7	-2.4
OSIJEK	2018	21	2.6	1.4	0.2	16.3	20	26.1	26.4	25	20.8	10.2	4.4	-1
OSIJEK	2018	22	0.9	0.6	0.3	18.2	21.5	14.6	22.7	25.1	15.9	11	5.3	5.9
OSIJEK	2018	23	2.4	2	0.6	19.6	22.2	15.1	20.3	25.8	17.5	11.9	5.9	5.7
OSIJEK	2018	24	2.5	-0.6	2.2	18.4	21	17.2	23.7	24.4	9.9	9.4	5	4.8
OSIJEK	2018	25	1.8	-4.6	4.9	20.5	19.3	17.2	23.6	24.5	8.2	10.8	8.4	1.2
OSIJEK	2018	26	3.8	-6.4	3.6	18.4	20.8	19.4	23.3	15.4	7.8	14	8.5	2.2
OSIJEK	2018	27	3.5	-8.4	5	16.4	23	16.7	21.1	15.8	10.8	19	4	3.8
OSIJEK	2018	28	2.6	-11.1	7	22.8	24	19	22.4	19.4	12.8	20.5	1	2.1
OSIJEK	2018	29	6		8.3	23.4	23	19.8	22.8	19.6	11.4	20.4	-1.1	3.6
OSIJEK	2018	30	6		14.5	21.9	22.6	19.9	25.5	22	10.1	16.4	-2.8	4.4
OSIJEK	2018	31	5.3		12.5		23.9	25.4		22.2		14.5		4.2			November	December	January	February	March	April	May	June
POREČ	2016	1	3.2	8.5	6.8	14.3	12.4	20	24	23.9	22.5	18.9	11.3	4.9		16/17	10.9067	6.06774	2.50645	7.12857	10.5871	12.6367	17.4581	23.27	11.3202
POREČ	2016	2	7	9.2	7.4	11.9	16.1	18.6	25.8	23.9	23.1	17	13.8	8.4		17/18	10.09	6.06129	4.40645	4.00714	8.10323	15.0733	19.5	22.53	11.2214
POREČ	2016	3	2.8	11.2	5.6	12	16.2	19.4	24.9	23.9	22.8	14.9	10.5	8.7
POREČ	2016	4	4.8	5.4	6.1	12.5	14.2	19.3	25.5	24.5	23.4	15.1	10.6	9.4
POREČ	2016	5	6.9	5.9	11.4	12.8	14.3	19.8	24.8	24	21.5	12	15.8	10.3
POREČ	2016	6	5.3	7.4	9.2	11.6	16	21.5	25.2	24.2	20.2	10.3	17	8.3
POREČ	2016	7	6.2	11.4	7.6	13	16	22.4	24.3	24.7	23.9	12.6	12.8	5.6
POREČ	2016	8	9.6	11.3	6.6	13.4	16.4	22.1	25.5	22.1	21.6	12.4	10.2	4
POREČ	2016	9	11.3	11.8	7.5	12.7	16.8	18.3	26	23.6	24.9	13.6	6.4	6.2
POREČ	2016	10	12.1	6.2	9.5	12.8	17.6	20.1	27.2	21.2	24.3	9.6	8.3	4.8
POREČ	2016	11	14.7	6.3	10.3	13.6	15.9	19.8	26.4	18.4	22.6	9.4	9.2	8.8
POREČ	2016	12	6.7	7.2	11.6	14.8	17.6	19.8	28.5	20.2	21.6	10.2	8.3	8
POREČ	2016	13	4.9	8.1	10.4	15.8	14.7	19.3	27.6	20.4	22.6	13.3	9.1	5.3
POREČ	2016	14	6.9	9	8.9	13.3	15.9	20	22.2	22.4	22.5	18.7	5.8	7.6
POREČ	2016	15	4.7	8.7	6.3	15.3	13.3	21.9	21.4	24.2	22	16.6	3.2	6.8
POREČ	2016	16	4.9	8.4	8.7	17.1	12.6	23.7	20.6	23.4	19.8	16.1	6.6	4.2
POREČ	2016	17	2.7	9	7.8	18.2	14.2	21.4	22.3	23	19.9	15	11.1	2.5
POREČ	2016	18	0.6	8.4	6.8	17.1	15.2	20	24	22.8	17	14.4	14.9	2.9
POREČ	2016	19	0.7	9.5	8.3	13.4	16.2	20	25.8	23.4	18.3	14.7	15.2	8.7
POREČ	2016	20	1.5	6.3	10.1	11.8	18.1	19.8	25.4	24	19.2	15.6	14.7	10.3
POREČ	2016	21	3.2	8.7	12.2	13.4	17.9	21.2	25.4	23.5	16.4	11.9	14.9	8.6
POREČ	2016	22	3.9	11.8	9.7	13.6	19.4	24.1	25.3	21.2	15.9	12.3	14.8	5.6
POREČ	2016	23	3.5	11.2	10	14	16.6	25.6	25.9	23	16.4	15.5	15.6	4.9
POREČ	2016	24	1.9	7.9	8.8	10	15.3	28.2	24.8	23.4	17.2	16.7	16	5.9
POREČ	2016	25	3.9	8.3	10	8.9	17.3	26.6	26.4	23.6	16.3	17.2	15.2	4.8
POREČ	2016	26	4.9	5.8	8.5	12.4	18.4	26.8	24.8	22.9	17.2	15.3	12.6	7.2
POREČ	2016	27	9.1	10.8	9.5	14.2	19	23.6	25.9	22.2	18	11.5	10	7.2
POREČ	2016	28	9.8	13.4	12.2	12.7	21.6	21.6	25.2	23.2	16.9	10.9	8	5
POREČ	2016	29	7.8	11.2	13.5	11.2	18.5	23	25	24.5	16.4	10.8	1.7	2
POREČ	2016	30	10		14.2	12.3	19.6	23.9	25.6	24.2	19.2	12.5	3.6	0.8
POREČ	2016	31	10.4		15		19.6		26.1	22.4		10.6		0.4
POREČ	2017	1	3.5	8.8	7.4	15.9	13.4	22.1	21.5	26.2	23.3	14.2	11.6	5.7
POREČ	2017	2	7	10.3	11.1	14.6	11.4	21.8	21.3	28.3	19.4	14.9	13	3.9
POREČ	2017	3	3.9	11.3	11.3	12.7	12.8	22.6	23.1	27.6	17.2	17.3	12.7	3.2
POREČ	2017	4	4.7	9.4	12.4	15.1	14.3	23.8	22.7	28.8	18.4	16.8	13.2	2.2
POREČ	2017	5	3.7	9.3	9.4	12.3	12.9	23.6	24.2	29.2	19.7	18.6	15.8	3.7
POREČ	2017	6	-1.3	11.3	10	11.6	13.6	21.9	25.8	26.1	21.1	15.3	11.7	5
POREČ	2017	7	-2.5	7.5	11.8	10.3	14.3	21.3	26.4	24.4	20.8	12.6	11	8.2
POREČ	2017	8	-0.5	3.7	11.8	11.6	16	18.6	25.6	25.8	18.8	14.8	10.3	10.8
POREČ	2017	9	0.3	4.6	9.2	12.7	14.5	19.1	26.1	29.8	21.8	16.1	10.6	2.4
POREČ	2017	10	-2	6.2	11.8	14.2	13.3	21.2	27.2	25.1	19.8	15	11.1	7.1
POREČ	2017	11	-3	5.9	7.4	14.6	17.4	21.5	24.1	25.9	19.8	14.4	10	14.7
POREČ	2017	12	3.4	5.4	6.2	13.5	17.9	23.5	25.2	21.2	17.6	14.6	12.5	13
POREČ	2017	13	5	4.7	5.2	14.2	18.3	24.5	26.4	23.1	17.2	14.3	8.2	8
POREČ	2017	14	2.3	4.2	8.4	15	18.2	23.1	24.2	23.2	21.8	15.7	7	8.8
POREČ	2017	15	2.4	3.5	9.4	15.6	19.2	23	23	24.6	19.6	14	10.6	11.7
POREČ	2017	16	2.2	2.4	9.3	13.5	19.6	24.4	23.2	26.1	19.4	12.8	7.4	4.7
POREČ	2017	17	3.8	8.2	9.2	10.6	19	23.7	23.1	25.6	19.4	12.9	9.1	3.5
POREČ	2017	18	4.6	5.2	12.9	8.6	18.6	22.4	24.1	25.8	16.9	13.2	7.1	2
POREČ	2017	19	2.2	5.6	10.9	10	20	23.1	24.4	26.3	12.6	13.4	7.4	0.8
POREČ	2017	20	1.1	5.4	13	8.1	15.8	23.4	24.8	22.2	13.6	13.5	6.6	3.6
POREČ	2017	21	1.1	6	11.8	7.3	17.4	26.2	25.6	21.9	15	15.1	9.9	2.8
POREČ	2017	22	3.2	7.2	13.1	10.1	18.9	25.7	26.5	19.3	16.4	15.2	11.4	3.7
POREČ	2017	23	5.8	10.2	13.2	11.8	20.1	27.1	26.6	21.3	17.6	12.4	11.7	4
POREČ	2017	24	5.1	10.8	13	13.9	22.1	27.5	23.3	22.6	14.9	14.8	10.8	3.7
POREČ	2017	25	1.2	6.6	12.5	15.2	17.6	25	21.9	23.6	15.5	13.5	14.1	7.3
POREČ	2017	26	1.4	4.6	7.3	15.4	17.7	23.9	22.2	25.2	15.2	12	9.2	10.4
POREČ	2017	27	1.9	9.1	8.7	16.1	20.2	25	21.8	25.3	16.8	11.7	4.2	11.1
POREČ	2017	28	3.8	12.2	9.4	11.9	20.7	23	23.9	22.6	15.5	11.1	7.4	6.8
POREČ	2017	29	0.8		12.6	11	21.4	24.8	26	23.1	13.4	15.1	9.6	4.7
POREČ	2017	30	3.6		15.1	11.7	22	21.3	24.3	23	13.9	10.2	7.5	4
POREČ	2017	31	9		13.4		22.6		26.5	24.8		11.5		6.4
POREČ	2018	1	8.6	12.3	0.2	11.4	15.6	23.3	22.8	29.1	20.5	13.8	17.4	8.8
POREČ	2018	2	5.7	8.5	3.3	11	20.3	23.7	23	28.8	19.6	14.9	17.3	9.2
POREČ	2018	3	6.9	3.6	6.2	13.1	18.7	22.6	24.8	29	19.4	13.6	16	9.7
POREČ	2018	4	9.1	3.2	5	13.6	17.9	24.2	24	26.9	19.8	16.2	17.3	10
POREČ	2018	5	12.2	4.2	7.8	11.7	19.8	21.8	23.6	28.5	20.8	16.6	17	9.7
POREČ	2018	6	12.8	5.7	7	11.5	20.2	22.8	23.4	27.9	20.9	18.4	17.2	8.8
POREČ	2018	7	13.7	6.8	8.4	11.2	19.6	23.3	24	27.5	20.4	17.6	16.1	9.8
POREČ	2018	8	14.9	7.2	8	12.2	18.9	20	21.6	27.1	21.1	17.8	14.6	7.8
POREČ	2018	9	13.4	5.8	8	14.7	18.1	22.4	23.7	26.4	20.8	17.9	13	9.1
POREČ	2018	10	6.9	4.7	11.3	14.5	17.9	24.4	24.4	26.1	21.1	16.8	12.9	5.9
POREČ	2018	11	6.6	2.3	13	14.1	20.2	24.3	21.8	26.8	22.2	16	14.6	5.2
POREČ	2018	12	6.6	3	10.9	12.7	18.8	25	22.8	25.6	21.7	15	14.4	5
POREČ	2018	13	5.8	2.9	10.6	13	20.2	22.4	23.7	26.5	22.3	15.2	13.9	4.9
POREČ	2018	14	6.1	2	9.2	14.3	16.9	22	24.6	23.5	21.9	15.9	12.3	3.4
POREČ	2018	15	5.8	2.4	10.8	17.4	14.7	23.4	24.5	24.1	21.6	17.4	10.7	0.3
POREČ	2018	16	6.5	3.6	9.1	15.3	14.5	23.4	23.4	24.8	21.8	16.7	7.8	4.3
POREČ	2018	17	4.6	5.8	9.8	16.5	16.5	23.6	24.1	24	21.2	17.3	4.9	4
POREČ	2018	18	7.7	5.3	7.4	15.8	17.4	23.7	25	25.7	21.1	16.5	3.1	3.9
POREČ	2018	19	9.1	4.6	5.4	16.6	17.7	23.6	26.1	27.2	21.6	15.7	4.9	5.2
POREČ	2018	20	5.6	3.9	5.3	16.5	21.4	24.1	26.8	27.2	22.2	14.6	7.7	8.2
POREČ	2018	21	6.6	6.2	3.7	17.4	20.3	24.8	26.2	27.2	22	11.4	9.8	6.9
POREČ	2018	22	5.2	4.7	5.8	15.5	19.6	18.6	23.4	26.8	22	13.1	10.4	8.4
POREČ	2018	23	6	7.2	6.2	15.9	19.1	18.1	25	26.2	23.2	13.3	12	8.4
POREČ	2018	24	5.3	6.5	5.8	16.8	20.6	20.5	24.7	25.8	17	13.6	14.7	6.4
POREČ	2018	25	7.2	-1	5.6	18.1	22.3	18.2	25.6	23.1	13.1	13.4	12.5	4
POREČ	2018	26	8	-3.2	7.3	19.3	21.7	21.5	24.4	17.4	12.3	16.7	10.4	4
POREČ	2018	27	9.6	-3.8	9.6	17.4	23	22.2	25.9	18.7	14.3	20.2	9.4	2.6
POREČ	2018	28	9.1	-2.2	11.4	19.2	23.6	19.7	25.7	21.9	16.7	17.5	6.6	3.1
POREČ	2018	29	7.3		13	17.8	22.2	22.9	27.6	21.4	16.4	19.5	4.2	3.4
POREČ	2018	30	6.2		15.2	17.7	22.6	25.4	27.4	22.8	14	16.1	6.8	4.9
POREČ	2018	31	8.2		10.9		24.2		28.8	24.5		13.8		6.9			November	December	January	February	March	April	May	June
ZAGREB	2016	1	-2.4	11	7.4	15.8	11.7	19.9	24.6	21.2	20.7	17.9	6.2	-0.4		16/17	6.65667	-0.619355	-3.92903	4.81786	9.87419	12.16	17.4548	22.53	8.61815
ZAGREB	2016	2	-1.2	12.6	8	10.4	12.1	18.6	25.6	21	21.7	15.4	12.4	3		17/18	6.71333	3.53226	4.94516	-0.121429	4.77419	15.5067	19.1258	21.3032	9.4724
ZAGREB	2016	3	-5	7.8	4.4	12.9	12.7	19.8	19.4	22.4	21.6	10.4	5.7	0.3
ZAGREB	2016	4	-6.6	3.2	3.2	16.6	12.6	20.2	21.5	24.3	22.4	12	1.6	1.3
ZAGREB	2016	5	-3.6	2.3	8	18.8	15.1	19.4	23.6	24.4	17	7.5	11.3	0.7
ZAGREB	2016	6	-0.6	4.9	8.7	18.2	14.8	19	22	19.5	16.6	9.5	14.5	-0.8
ZAGREB	2016	7	-1.8	9.2	5	16.5	15.7	19.7	21.4	21.6	20.6	9	7.3	-2
ZAGREB	2016	8	-0.9	10.4	6.3	11.6	15.3	20.7	24.3	20.2	20.8	8.2	4	-2.8
ZAGREB	2016	9	2	12.4	5.2	10.6	16.6	20.2	24.4	22	21.6	9.2	4.2	-2.3
ZAGREB	2016	10	3.3	4.7	9.8	10.4	14.8	18.2	25.6	15.5	23.1	8	6.2	-2.2
ZAGREB	2016	11	7.6	3	7.4	15	14.4	20.8	27.2	14	22.5	7.8	6	2.5
ZAGREB	2016	12	4.4	2	7.4	17	13.7	17.5	28.1	17.8	22.5	7.1	3.5	5.5
ZAGREB	2016	13	2.9	5.8	6.9	16.5	14.8	19	26.6	19	21.3	8.3	1.6	0.3
ZAGREB	2016	14	1	5.1	5.6	10.4	14.8	19	19.7	21.3	21.2	11.2	0.1	-0.3
ZAGREB	2016	15	1.2	6.4	2.7	13.9	9.6	19	18.7	21.3	21	11	0.1	2.8
ZAGREB	2016	16	0.7	5	5.2	16.8	10.4	23.8	14.9	21.4	21	12.8	2.8	2.2
ZAGREB	2016	17	-0.9	5.3	5	18.3	12.3	22	20.5	19.2	19.2	12.4	8.2	-3
ZAGREB	2016	18	-3.8	5	6.8	14.2	14.8	22	23	21.4	17.4	9	12.5	-3.4
ZAGREB	2016	19	-5.1	5.5	8.6	8.7	14.3	16.4	23.2	21.1	18	10.4	12.7	-2.3
ZAGREB	2016	20	-2	5.4	10.2	9.6	15.6	18.1	24.6	22.3	17.4	9.2	12	-3.4
ZAGREB	2016	21	-2	8.2	8.2	11.8	17.8	21.4	25.6	21.4	12.6	8.7	10.6	-2.6
ZAGREB	2016	22	-3.3	11.4	8.6	14.3	19	24.2	26.2	17.7	12.5	5.2	10.8	-2.2
ZAGREB	2016	23	-4.6	12.4	5.1	13.8	18.8	26.5	26.6	20	13.5	7.5	9.8	-3.2
ZAGREB	2016	24	-0.8	4.4	6.1	8.4	14.6	28.4	26.7	21.7	13.6	11.6	9.4	-2.4
ZAGREB	2016	25	3	4.2	8.4	7.5	19.2	25	22.2	20.6	14.2	18.3	9.5	-0.8
ZAGREB	2016	26	4.1	1.6	6.9	10.8	20.7	24	23.8	21.7	13.4	13.5	7.6	0.5
ZAGREB	2016	27	6.8	4.2	10.8	5.7	22.6	19.4	24.7	21.5	14	9.8	7.9	2.5
ZAGREB	2016	28	7.8	5.4	11.2	5.3	23.3	20.4	22.4	20.6	13.6	6.7	3.1	1.9
ZAGREB	2016	29	7.4	8.5	13.6	8.6	20.7	22.8	23.2	23.5	15.1	9.2	-1.1	-0.4
ZAGREB	2016	30	8.3		14	10	19.3	23.8	25.6	22	16.9	9.1	-0.8	-3.5
ZAGREB	2016	31	10		15.1		19.3		26.4	20.4		5.2		-4.7
ZAGREB	2017	1	-4.5	1.5	4.6	15.8	14.2	23.3	21.2	27.3	18.8	9.9	7.8	4
ZAGREB	2017	2	1.8	6.3	6.8	15.5	15.2	22	21.6	28.7	14.7	10.8	9.8	0.8
ZAGREB	2017	3	-1.4	7.6	9.8	16.4	13.6	23.2	21	28	13.8	14.2	10.3	-0.4
ZAGREB	2017	4	-2.1	8.5	12.7	14.8	15.2	22.7	21.6	30.2	15.6	14.3	6	-0.7
ZAGREB	2017	5	-1.4	7.3	7	13.2	12.3	21.6	24.6	28.8	16.6	16	10.1	1.5
ZAGREB	2017	6	-4.7	5.6	7.5	10	17.2	22	27	24	19.5	9.6	8.4	0.2
ZAGREB	2017	7	-9.1	3.7	8.8	11.2	14.7	15	25.3	23	14.4	9.8	8.6	3.4
ZAGREB	2017	8	-6.6	1.4	8.2	12.2	15.7	17.4	26.8	24.3	14.6	10.6	9.1	10.2
ZAGREB	2017	9	-3.4	0.1	9.8	13.7	10.3	19.4	27.6	28	17.4	11.4	9.2	-0.5
ZAGREB	2017	10	-8.5	0.9	8.9	16.6	11.7	20.2	28.2	25.3	19.7	9.6	8	0
ZAGREB	2017	11	-8.3	2.2	6.6	12.5	16.2	21.8	27.8	25.1	17.6	10.9	7	14.2
ZAGREB	2017	12	1.4	2.8	3.6	11.3	20.4	24	26	17.9	14.4	13.2	10.8	11.1
ZAGREB	2017	13	3.3	1.5	4	16.1	17.6	25.9	23.5	20.6	15.2	12.8	5.9	3
ZAGREB	2017	14	-0.4	-0.1	6.6	16.3	19.9	20.6	19.5	21.4	19.4	12.9	6.4	8
ZAGREB	2017	15	-5.4	1.8	8.2	11.6	16.5	22.8	20.1	22.1	12.8	12.6	4.6	6.4
ZAGREB	2017	16	-2.2	2.6	8.2	10.6	19.6	20.6	20	24.2	13.1	12.8	5.2	2.4
ZAGREB	2017	17	-0.9	4.3	11.8	9.4	18.8	19.4	21.6	24.7	16.6	12.6	5.2	2.4
ZAGREB	2017	18	-1.4	4.6	12.7	7.5	19.2	21.7	23.4	25.9	15.5	15	3.5	-1.1
ZAGREB	2017	19	-3.2	2.8	12.3	4.8	19.9	22.3	25.5	21.9	11.7	12.7	1.9	-2.3
ZAGREB	2017	20	-7.5	3.6	14.2	5.7	17.2	24.5	27.7	18.7	11.9	13.3	3.8	-0.8
ZAGREB	2017	21	-6.1	6.5	14.7	5.8	17.4	23	26.9	17.6	13.2	13.3	7.6	1.7
ZAGREB	2017	22	-5.7	8.2	14	10.6	19	26.8	28.1	17.2	13.8	10.3	8.7	0.9
ZAGREB	2017	23	-7.3	11.2	15.4	7.9	19.7	28.3	26.8	18.9	15.6	10.5	8.6	3.3
ZAGREB	2017	24	-4.9	9.2	13.9	13.6	17.6	27.7	22.5	22.2	14.6	12.6	9	3.8
ZAGREB	2017	25	-3	3.9	10.5	15.8	15.4	24.4	18.2	24	14.5	9.4	12	4.1
ZAGREB	2017	26	-1.4	4.2	7.4	16.7	17.9	23.8	18	25.7	15.6	10	5.1	9.1
ZAGREB	2017	27	-5.3	9	7.1	16.6	20.6	24	20.3	26.4	15.6	8.4	1	10
ZAGREB	2017	28	-7.2	13.7	9.5	10.8	19.7	24.4	24.1	20.8	13.6	8	1.4	5
ZAGREB	2017	29	-6.4		12.9	10.2	20.6	23	24.6	20.2	12	13.2	3.4	1.8
ZAGREB	2017	30	-7.2		13.8	11.6	22.9	20.1	25.5	20.2	10.7	6.9	3	1.3
ZAGREB	2017	31	-2.8		14.6		24.9		26.6	25		4.3		6.7
ZAGREB	2018	1	8.6	10	-7.8	10.8	17.9	22.4	18.7	26.2	19.2	11.3	12.8	-0.4
ZAGREB	2018	2	4	1.4	-4.4	12.2	19	22.6	20.8	24	19.8	9.1	13.6	2.4
ZAGREB	2018	3	4.6	0.5	-1.8	13	20.2	22.6	23.5	24.2	19.3	9.8	15.2	7.2
ZAGREB	2018	4	2.7	-0.4	0.8	12.6	18.2	23.7	21.8	24.9	18.4	11	14.5	9
ZAGREB	2018	5	10.3	-0.3	-0.2	12.6	19.5	21.6	23.3	25	20.4	11	12.3	3
ZAGREB	2018	6	12	-0.4	1.2	10.2	17.6	21.9	20.6	25.8	20.2	14	10.7	2.1
ZAGREB	2018	7	9.5	0.6	5.1	9.9	18.9	23.3	21.6	26.4	20.2	16.6	10.7	2.7
ZAGREB	2018	8	6.9	1.7	4.4	13.6	18	22.8	21.9	26.4	20.1	15.5	11.3	4.2
ZAGREB	2018	9	6.8	2.4	7.7	14.6	18.9	22.4	22.1	26.9	20	15.3	10	2.3
ZAGREB	2018	10	6.9	1.5	10.2	13.8	20.3	23.5	23.5	26.8	20.6	13.1	11.8	3.3
ZAGREB	2018	11	5.8	0.6	10.6	15	18.7	25.2	19	22.6	20.7	13.2	12.8	1.8
ZAGREB	2018	12	5.4	0	10.5	14	19	23.8	19.8	23.8	21.7	12.7	13.7	1.5
ZAGREB	2018	13	4.2	1.2	10.2	14.8	18.1	19.4	21.4	24.6	21.1	12.6	12.7	-0.5
ZAGREB	2018	14	1	2	9.3	15.2	15.4	16.9	23	21.1	21.8	12.1	9.2	-0.1
ZAGREB	2018	15	0.5	-0.8	10.1	16.8	14.1	18.5	18.8	22.4	20.5	12.8	5.5	0
ZAGREB	2018	16	6.9	1.9	9.4	17.9	15.2	22.6	22.2	22.6	19.5	12.8	5.4	-0.8
ZAGREB	2018	17	3.3	3.5	6	15.1	15.3	22.2	21.6	23.3	19.6	14.2	4.1	-0.3
ZAGREB	2018	18	3.6	2.6	0.4	15.8	16.8	24.2	23.3	23.8	19.5	14	3.3	-0.9
ZAGREB	2018	19	4.5	1.8	-1.2	16	17.6	23.8	23.7	24.8	19.8	12.9	2.6	-1.3
ZAGREB	2018	20	0.3	1.1	0.1	18	17.8	24.2	22.8	24	20.8	11	1.1	-0.2
ZAGREB	2018	21	3.7	0.6	0.8	16.6	19.6	26	22.6	24.9	20.7	9.1	3.6	2.9
ZAGREB	2018	22	1.4	-0.2	0.6	19.1	19.7	13.4	21.8	25.6	14.1	11.6	5.2	8.2
ZAGREB	2018	23	1.4	0.1	3.6	19.6	20.1	14.8	19	24.8	15.1	10.6	5.5	5.2
ZAGREB	2018	24	2.8	-1.8	5.2	18.5	21	18.3	23.5	23.9	11	12.5	6.6	5.8
ZAGREB	2018	25	5.9	-6.1	4.2	19.7	19.4	17.5	23.9	20.4	8.4	12.1	7.1	1.3
ZAGREB	2018	26	8.3	-8.1	5.8	16.9	21.2	20.2	22.2	14.4	8	11.8	7.6	-0.7
ZAGREB	2018	27	4.3	-8.4	5.8	15.5	22.6	19.6	23.8	17.6	9.8	18.1	3.7	-0.5
ZAGREB	2018	28	3.8	-10.4	9.8	19.5	23.3	17.5	23.8	19	11.3	16	0.5	-1.3
ZAGREB	2018	29	1.5		11.9	19.7	23.3	18.6	26.3	19.7	11.4	17.7	-2	0.3
ZAGREB	2018	30	6.9		10.9	18.2	22.9	20.3	26.5	21.4	8.8	14.5	-2.2	0.7
ZAGREB	2018	31	5.5		8.8		23.3	26.6		20.6		13.4		2.1

## Sheet: Rainfalls
Location	Year	Day	January	February	March	April	May	June	July	August	September	October	November	December			November	December	January	February	March	April	May	June
OSIJEK	2016	1	0	1.4	12.5	0	0	0.3	0	0	0	0	0	0		16/17	57.1	0.5	25.2	74.4	67.6	49.7	50.6	45.4	370.5
OSIJEK	2016	2	0	0	0	0	2.2	5.2	0	0.4	0	0	0	0		17/18	33	51.7	140.9	70.2	83.4	21	27.4	126.8	554.4
OSIJEK	2016	3	1.5	0	0	0	1.6	5	0	0	0	11.6	18.8	0
OSIJEK	2016	4	1	8.5	12.5	0	25.7	0	0	0	0	0.6	0	0
OSIJEK	2016	5	6	0	1.5	0	4.3	0.9	0	0	0	0.5	0	0
OSIJEK	2016	6	1	0	0.4	0	0.1	1	0	23.1	17.6	0	0.8	0
OSIJEK	2016	7	16	0	3.6	0	0	10.5	0.4	1.3	0.2	0	12.8	0
OSIJEK	2016	8	1.9	0	0	0	0	0	0	0	0	0	0.5	0
OSIJEK	2016	9	0.8	0	0.9	4.3	0	0	0	0	0	0	6.1	0
OSIJEK	2016	10	1.1	0.1	0	0	0	0	0	0	0	0	1.1	0
OSIJEK	2016	11	0.5	4.6	8.9	0	6	0	0	16	0	6.2	0	0
OSIJEK	2016	12	10.2	0	2.7	0	0.2	6.1	0	0.8	0	9	4.6	0
OSIJEK	2016	13	2.4	2.4	0.6	0	11.3	1.3	0	0	0	9.4	8.9	0
OSIJEK	2016	14	2.1	3.5	4.1	0	3.4	1.1	0	0	2.9	0	0	0
OSIJEK	2016	15	14.9	3.5	0	2.8	0.8	5.5	7.3	0	0	0	0	0.2
OSIJEK	2016	16	6	10.2	0.8	0	2	2.1	55.6	0.1	0	1.6	0	0
OSIJEK	2016	17	0	6.5	0	0	0	0	25.6	0	0	0	0.1	0
OSIJEK	2016	18	0	0	0	0	0	0.2	0.1	1.1	0.2	0	0	0
OSIJEK	2016	19	0	5.9	0	0.2	0	0	0	0	17.3	6	0	0
OSIJEK	2016	20	0	0	0	7.3	0	16.7	0	0	4.8	0	0	0
OSIJEK	2016	21	0	0	0	0	0	0	0	0	0	4.6	0	0
OSIJEK	2016	22	0	0	2.6	0	0	0	0	26.1	0	9.2	0	0
OSIJEK	2016	23	0	1.2	3.8	0	0	0	0	3.2	0	0	0	0
OSIJEK	2016	24	1.2	6.7	12.3	3.2	1.1	0	0	0	0	0	0	0
OSIJEK	2016	25	0	0	0	7.4	4.4	0	5.6	0	0	0	0	0
OSIJEK	2016	26	0.3	13.8	0	3.5	0	0	10.7	0	0	6.7	0	0.2
OSIJEK	2016	27	0.1	0	0.6	0.6	0	9.3	0	0	0	0	2.2	0.1
OSIJEK	2016	28	0	0	0	1.2	0	34.3	0	0	0	0	1.2	0
OSIJEK	2016	29	0	0	0	9.3	0	0	5.5	0	0	0	0	0
OSIJEK	2016	30	0	0	0.4	0	0	0	0	0	0	0	0	0
OSIJEK	2016	31	0	0	0	0	0	0	0	0	0	0	0	0
OSIJEK	2017	1	0	15.7	0.2	0	0	9	7.3	0	0	0	0	2.6
OSIJEK	2017	2	0	10.9	11.4	0	0	16.3	0	0	0	0	0	0
OSIJEK	2017	3	1	5.7	0.4	0	0.6	0	0.1	0	17.9	0	0	0
OSIJEK	2017	4	0	0.3	0	0	0.6	0	0	0	6.9	7.2	2.5	0.5
OSIJEK	2017	5	2.6	0.6	0	4	4.6	0	0	0	0	0	0	0
OSIJEK	2017	6	0	0.6	5.1	8.3	19.6	0	0	0	0	2.9	0	1.6
OSIJEK	2017	7	0	18.9	12.1	0	10.6	0	0	3.1	0	3.8	0	0
OSIJEK	2017	8	0	6	33.3	0.3	11.9	0.8	2	0	1	0	0	0
OSIJEK	2017	9	0	0	0.1	0	0	0	0	0	0	0	0	9
OSIJEK	2017	10	0	0	2.2	0	0.3	0	0	0	0	1.1	0	4.6
OSIJEK	2017	11	1.8	0	0.1	0	0	0.2	0	0	0.4	0.9	0	0
OSIJEK	2017	12	0	0	0	0	0	0	2.9	0	5	0	0	0
OSIJEK	2017	13	0	0	1.9	0	1.2	0.5	0.7	8.2	0.6	0	0	5.2
OSIJEK	2017	14	10.9	0	0	0	0.1	0	0	0	0	0	12.3	3.1
OSIJEK	2017	15	0	0	0	0.1	0.1	0.4	0	0	0	0	0.5	0.2
OSIJEK	2017	16	0	0	0	0.5	0.7	0	0	0	0	0	1.9	24.7
OSIJEK	2017	17	2.6	0	0	0.8	0	0.2	0	0	0.7	0	0.9	0
OSIJEK	2017	18	5.8	0.4	0	0	0	0	0	0	8.5	0	2.1	0
OSIJEK	2017	19	0.5	0	0.8	13.8	0	0	0	0	0	0	0	0
OSIJEK	2017	20	0	0	0	7.9	0	0	0.9	0.3	7.4	0	0	0
OSIJEK	2017	21	0	0	0	6.5	0	0	0	17.2	24.9	0	0	0
OSIJEK	2017	22	0	0	0	0	0	0	0	0	6.9	0	0	0.2
OSIJEK	2017	23	0	0	0	0.9	0	0	0	0	0	29.6	0	0
OSIJEK	2017	24	0	0	0	0	0.3	0.6	0	0	0	16.9	0	0
OSIJEK	2017	25	0	15.3	0	0	0	0	30	0	0	0	0	0
OSIJEK	2017	26	0	0	0	0	0	16.6	0	0	0	0	4.7	0
OSIJEK	2017	27	0	0	0	0	0	0	17.6	0	0.1	0	7.3	0
OSIJEK	2017	28	0	0	0	0.3	0	0	0	1.2	0	1.7	0	0
OSIJEK	2017	29	0	0	0	6.3	0	0	0	0	0	0.2	0	0
OSIJEK	2017	30	0	0	0	0	0	0.8	0	0	0	4.4	0.8	0
OSIJEK	2017	31	0	0	0	0	0	0	2.5	0	0	0	0	0
OSIJEK	2018	1	0	0	0	10.8	0	0	0	0	0	0	0	0
OSIJEK	2018	2	9.1	0	6.6	0.5	0	1.6	0	0	0.7	0.3	0.1	0
OSIJEK	2018	3	6.9	8.3	5.8	0	0	9.2	0	0.9	6.3	1.2	0.2	0
OSIJEK	2018	4	1.5	16.3	1.6	0	0	0	0	0.1	6.8	0	0.1	0.3
OSIJEK	2018	5	0.4	0	0.2	0	1.1	0	1.3	0	0.4	0	0	0.8
OSIJEK	2018	6	0	0	1.5	1.5	0	21.5	1	0	1.7	0	0	0
OSIJEK	2018	7	0	1.5	8.2	0	0	1.7	0.6	0	0	1	0	0
OSIJEK	2018	8	0	3.3	1.8	0	0	2.9	0.4	0	0.1	3.4	0	0.5
OSIJEK	2018	9	0	2.7	2.4	0	0	24.8	1	0	0	0.3	0	3.7
OSIJEK	2018	10	0	0	0	3.3	0	0	13.7	0	0	0	0	0.7
OSIJEK	2018	11	2.4	0	0	0	0.2	2.4	0	0	0	0	0	0
OSIJEK	2018	12	1.9	0	0	0	0	0	29	0	0	0	0	0
OSIJEK	2018	13	0	5.8	4.2	0.3	0	0	0	0	0	0	0	0
OSIJEK	2018	14	0	1	0.5	0	1.5	12.2	0	0	0	0	0	0
OSIJEK	2018	15	0.1	0.9	2	0	8.7	0.5	0	9.9	0	0	0	16.6
OSIJEK	2018	16	0.5	0	1	0	6.6	1.2	0	0	0.9	0	0	0.5
OSIJEK	2018	17	3.9	1.2	4.2	0.1	0	3.1	1.7	0	0	0	0	0
OSIJEK	2018	18	27.7	1.5	26.3	2	0	4.5	0.1	0	0	0	0	0
OSIJEK	2018	19	0.2	0.5	6.8	0	7.9	0.4	0	0	0	0	0.7	0
OSIJEK	2018	20	4.6	8.7	1.9	0	0	2	0	0	0	0.6	6.9	0
OSIJEK	2018	21	0.2	1.8	0.4	0	0	0	0	0	0	0	1.5	0.4
OSIJEK	2018	22	2.3	5.3	2.4	0	0	0	0.4	0	0	0	0	0
OSIJEK	2018	23	0	3.9	3.9	0	0	4.7	18	0	0	0	0	0
OSIJEK	2018	24	0	0.6	0	0	1.4	0	5.8	0	3.8	0.2	0	0.6
OSIJEK	2018	25	0	0.1	0.1	0	0	0	0	0	6.4	1.1	0	1.1
OSIJEK	2018	26	0	0	0	0	0	0	0	2.5	0	0	10.4	0.2
OSIJEK	2018	27	0	5.3	0	0	0	0.9	0	22.7	0	0	0.3	0
OSIJEK	2018	28	0	1.5	0.7	0	0	6.6	48.1	0.2	0	0	3.7	0
OSIJEK	2018	29	0	0	0	0.2	0	3.5	3.9	0	0	0.8	1.3	0
OSIJEK	2018	30	0	0	0.9	2.3	0	23.1	6.6	0	0	3.3	0	0
OSIJEK	2018	31	0	0	0	0	0	0	0	0	0	0	0	1.3			November	December	January	February	March	April	May	June
POREČ	2016	1	0	0	10.1	0	2.8	0	0.3	0	0	0	0	0		16/17	2.3	0	149.8	27.2	63.5	56.1	55.9	14.6	369.4
POREČ	2016	2	0	0	3.7	0	10.2	0	0	0	0	15.4	0	0		17/18	132.6	0	317.6	91.2	44	53.1	86.7	52.2	777.4
POREČ	2016	3	22.2	0	6.6	0	0	0.1	0	0	0	64.8	0.1	0
POREČ	2016	4	6	30.4	22.7	0	0	2.6	0	0	0	2.9	0	1
POREČ	2016	5	3.5	0	0	0	0	0	0	0	8.1	0	0.8	0
POREČ	2016	6	3.2	0	12.3	0	0	0.3	0	3.8	0.1	0	19.8	0
POREČ	2016	7	3.6	0	3.5	0	0	1.3	0	0	0.2	0	4.9	0
POREČ	2016	8	0	7.1	1	0	0	0	0	0	0	0	2	0
POREČ	2016	9	3.4	4.6	53.8	17	0	0	0	0	0	0	0	0
POREČ	2016	10	17.3	31.9	1.1	4.3	0	4.8	0	0	0	13.8	0.1	0
POREČ	2016	11	0	1.9	0	0	0	0	0	34.1	0	0	0	0
POREČ	2016	12	0	1.4	0.3	0	22.6	26.1	0	0	0	0	14.8	0
POREČ	2016	13	0	27.2	0	0	0.7	2	0	0	0.3	0	0	0
POREČ	2016	14	0	3.6	0	0	8.4	0	6.9	0	0	4.4	0	0
POREČ	2016	15	17.5	21.6	0	0.2	29.3	32.2	0	0	0	39.7	0	0
POREČ	2016	16	0.5	6.3	0	0	1.5	0.5	0	0	0	0.3	0	0
POREČ	2016	17	0	22.1	0	0	0	2.3	0	2.8	125.5	0	0	0
POREČ	2016	18	0	1.1	0	0	0	0	0	14.8	1.1	0	3.4	0
POREČ	2016	19	0	0	0	0	0	0	0	0	21.1	8.1	7.7	0
POREČ	2016	20	0	1.3	0	6.3	1	2.3	0	0	0.3	3.9	23.5	0
POREČ	2016	21	0	0	0	0	0	0	0	0	0	11.3	1.1	0
POREČ	2016	22	0	0	4.1	0	0	0	0	24.8	0	6.8	0	0
POREČ	2016	23	0	13.6	0	5.6	0	0	0	0	0	0.1	0	0
POREČ	2016	24	0	1.1	0.7	0.6	0.8	0	0	0	0	0.5	0	0
POREČ	2016	25	0	0	0	8	0	0	0	0	0	0.2	6.3	0
POREČ	2016	26	0	3.5	0	0	0	0	0	0	0	1.9	16.9	0
POREČ	2016	27	0	0	0	0	0	0	6.7	0	0	0	4.1	0
POREČ	2016	28	0	5.7	0	0.1	0	0	0	0	0	0	0	0
POREČ	2016	29	0	6.5	2.4	7.6	0	0	0	0	0	0	0	0
POREČ	2016	30	0	0	0	0	17.2	0	0	0	0	0	0	0
POREČ	2016	31	2	0	0	0	0	0	0	0	0	0	0	0
POREČ	2017	1	0	44.2	1.9	0	0	0	0.2	0	0	0	0	0.2
POREČ	2017	2	0	11.3	2.8	0	2.1	0	0	0	13.3	0	0	0.6
POREČ	2017	3	0.4	6.5	0	0	0	0	8.3	0	7.3	0	0	0
POREČ	2017	4	0	9.8	0	0	0	0	0	0	3.5	0.8	0	0
POREČ	2017	5	0	8.6	5.7	0	13.3	0	0	0	0.7	0	0.9	0
POREČ	2017	6	0	19.6	0.7	5.4	0.1	0	0	0	0	0	32.7	0
POREČ	2017	7	0	0.9	10.4	6.8	16.9	0.3	0	20.8	0.3	9.1	43.2	0
POREČ	2017	8	0	0	0	0	0.2	3.9	0	0	29.9	0	2.8	0.2
POREČ	2017	9	0	0	0	0	0.5	0	0.1	0	0	0	3.5	28.9
POREČ	2017	10	0	0	0	0	0.3	0	0	0	7.3	0	10.3	3
POREČ	2017	11	0	0	0	0	2.2	0	0	2.6	120.1	0	0	24.6
POREČ	2017	12	0	0	0	0	0	0	3.8	1.4	18.1	0	0	3.9
POREČ	2017	13	11.7	0	0	0	3.1	0	0	0	9.4	0	15.6	6.9
POREČ	2017	14	11.2	0	0	0	0	0	0	0	0	0	7.1	1.2
POREČ	2017	15	0	0	0	0	0	2.3	0.3	0	0	0	0	0
POREČ	2017	16	0	0	0	6.2	0	0	0	0	48	0	0	26.3
POREČ	2017	17	0	0	0	6.9	0	0	0	0	8.1	0	0	0.1
POREČ	2017	18	0	17.9	0	0	0	0	0	0	14.4	0	0	0
POREČ	2017	19	0	0	0	8.9	0	0	0	0	17.1	0	0	0
POREČ	2017	20	0	0	0	0	4.4	0	0	1.5	12.7	0	0	0
POREČ	2017	21	0	0	0	0	12.1	0	0	0	0	0	0	0
POREČ	2017	22	0	0	0	0	0	0	0.2	0	0	0	0	0
POREČ	2017	23	0	0	0	0	0	0	0	0	0	2.7	0	0
POREČ	2017	24	0	0	0	0	0	0	0	0	2.8	0	0	0
POREČ	2017	25	0	31	0	0	0.9	0	1.7	0	40.4	0	0	0
POREČ	2017	26	0	0	0	0	0	24	0	0	3.6	0	11.3	0
POREČ	2017	27	0	0	5.7	1.6	0	0	0	0	0	0	1.4	2.5
POREČ	2017	28	0	0	0	23.1	0	0.8	0	0	0	0	0	32.3
POREČ	2017	29	0	0	0	4.6	0	24.6	0	6	0	0	10.7	1.9
POREČ	2017	30	0	0	0	0	0	0	0	0	0	0	28.1	0
POREČ	2017	31	0.5	0	0	0	0	0	0.5	0	0	0	0	0
POREČ	2018	1	0	0.8	0	1.4	0	0	1	0	12.3	0	0	0
POREČ	2018	2	17.7	7.1	9.8	0	0	0	0	0	14.4	14.8	17.1	1
POREČ	2018	3	0	34.7	6	0	0	0	0	0	0	0	0.5	0.7
POREČ	2018	4	0	8.7	6.4	0	24.1	0	0	0	0	0	0	0
POREČ	2018	5	0	0	0	14.4	0	1.9	0	0	0	0	4.6	0
POREČ	2018	6	2	0	14.1	0	0	0.8	22.9	0	0	0	0.1	2.3
POREČ	2018	7	0	17.3	3.6	0	0	1.3	0	0	0	27.3	0	2.3
POREČ	2018	8	0	0.6	1.1	0	0	1.3	0	0	0.2	0	0	6.9
POREČ	2018	9	0	5.3	0	0	0	21.7	1.4	0	0	0	16	2.4
POREČ	2018	10	12.4	0	0	0.9	1.3	0	0	0	0	0	0	0
POREČ	2018	11	0	0	0	1.6	0	0	0.4	0	0	0	0	0
POREČ	2018	12	0	0	12.7	9.4	0	0	6.6	0	0	0	0	0
POREČ	2018	13	0	32.6	0	9.8	0.1	5.7	0.7	0	0	0	0	0
POREČ	2018	14	0	0	6.4	0	1.2	0	0	0.8	0	0	0	0
POREČ	2018	15	0	0	0	0	12.2	0	0	24	0	0	0	0
POREČ	2018	16	2.9	0	16.7	2	5.9	0	0.3	0	0	0	0	0
POREČ	2018	17	0	0	3.3	4.5	0	0	1.7	0	0	2.5	0	4.2
POREČ	2018	18	0	19.3	7.8	0	0	0	0	0	0	1.4	0	0
POREČ	2018	19	0	14.7	0.9	0	0	5.7	0	0	0	0	0	0
POREČ	2018	20	0	0	2.4	0	0	0	0	0	0	0	15.3	2.8
POREČ	2018	21	1.9	0	0	0	0	0	0	0	0	0	2.7	4.2
POREČ	2018	22	0	0.2	0	0	3.8	38.1	16.1	0	0	1.9	2.2	0
POREČ	2018	23	0	11.9	0	0	4.2	5.8	0	0	0	0	3.8	0
POREČ	2018	24	0	7	0	0	0.3	0	0	0	0	0	0.5	0
POREČ	2018	25	0	0	0	0	0	0.4	0	0.1	2.6	0	5.7	0
POREČ	2018	26	0	0	0	0	0	3.6	0.6	48.6	0	0	13.1	0
POREČ	2018	27	0	0	0	0	0	0	0	19.2	0	1	1	0
POREČ	2018	28	0	0	0.6	0	0	0	0	0	0	8	0	0
POREČ	2018	29	0	0	0	0	0	0.4	0	0	0	33.3	0	0
POREČ	2018	30	0	0	1	0	0	0	0	0	0	5.2	0	0
POREČ	2018	31	0	0	0	0	0	0	0	0	0	5.9	0	0			November	December	January	February	March	April	May	June
ZAGREB	2016	1	0	0	12.9	0	0	0	0	0	0	0	0	0		16/17	2.1	0	53.6	23.8	49.5	39.6	100.4	47.6	316.6
ZAGREB	2016	2	0	0	1.3	0	11.9	0	0	2.2	0	0	0	0		17/18	101.6	0	133.3	85.1	64.6	79.9	135.4	112.4	712.3
ZAGREB	2016	3	18	0	0.2	0	2.4	0	1.6	0	0	21.1	13	0
ZAGREB	2016	4	6.1	12.9	17.8	0	1.9	0	0	0	0	11.3	0.9	0
ZAGREB	2016	5	6	0	1.3	0	0.7	26.4	0	0	6.7	0	0	0
ZAGREB	2016	6	4.7	0	1.6	0	0.2	9.5	0	10.4	19.7	0	9.5	0
ZAGREB	2016	7	19.3	0	0	0	1	7.8	0.9	0.2	1.8	0	15.7	0
ZAGREB	2016	8	0	0	2.3	0	0	0	0	0	0	0	7.3	0
ZAGREB	2016	9	3.8	0	0	4.3	4.4	0	0	0	0	0	4.8	0
ZAGREB	2016	10	1.3	1.3	0	0.9	0.2	3.3	0	0	0	0	0.1	0
ZAGREB	2016	11	0.2	16.7	2.4	0	3.2	0.3	0	2.5	0	10.4	0	0
ZAGREB	2016	12	6.6	0	3.1	0	4.1	2.4	0	0	0	0	23.9	0
ZAGREB	2016	13	0	14.1	2.1	0	18.4	6.3	0	0	0	0.3	19	0
ZAGREB	2016	14	0	5.1	0.7	0	0.7	13.6	35.1	0	0	0	0	0
ZAGREB	2016	15	5.4	26	0	7.2	21	8.1	8.7	0	0	2.2	0	0
ZAGREB	2016	16	2.1	22.8	0.2	0	14.4	0	0.4	22.2	0	26	0	0
ZAGREB	2016	17	0	6.5	0	0	0	0	3.6	0	7.7	0	0	0
ZAGREB	2016	18	0	0.1	0	0	0	0	0	14.9	4	0	0	0
ZAGREB	2016	19	0	12.8	0	5.8	0	0	1.6	0	14.2	13.6	0	0
ZAGREB	2016	20	0	9.9	0	1.9	0	33.1	0	0	2.5	4.3	2.5	0
ZAGREB	2016	21	0	0	0	0	0	0.7	0	0	0	8	0	0
ZAGREB	2016	22	0	0	0.8	0	0	0	0	21.4	0	1.2	0	0
ZAGREB	2016	23	0	0	0.2	0	0	0	0	0.2	0	0	0	0
ZAGREB	2016	24	0	11.5	4.2	4.7	12	0	0	0	0	0	0	0
ZAGREB	2016	25	0	0.5	0	0.2	0.2	0	0	0	0	0	0	0
ZAGREB	2016	26	0.2	11.2	0.1	0	0	0	0	0	0	14.3	0	0
ZAGREB	2016	27	0	0.3	0.5	0.2	0	0	4.7	0	0	0	0.2	0.1
ZAGREB	2016	28	0	0	0	16.3	0	21	0	0	0	0	4	0
ZAGREB	2016	29	0	5.7	0	12.4	0	0	1	0	0	0	0	2
ZAGREB	2016	30	0	0	0	0	4.1	0	0	0	0	0	0	0
ZAGREB	2016	31	0	0	0	0	0	0	0	0	0	0	0	0
ZAGREB	2017	1	0	0.8	11.2	0	0	24	7.3	0	0	0	0	3.1
ZAGREB	2017	2	0	0.5	5.3	0	0	20.6	0	0	15.2	0	0	0.2
ZAGREB	2017	3	1.8	0.2	0	0	1	0	0	3.8	28.6	0	0	0
ZAGREB	2017	4	0	1.6	0	0	2.4	0	0	0	0	7.2	0	0
ZAGREB	2017	5	0	2.4	4	0.1	7.8	0	0	0	0	0	0	0
ZAGREB	2017	6	1.1	2.1	1.9	1.8	4.6	0	0	0	0	17	1.9	0
ZAGREB	2017	7	0	20.4	1.1	0.5	5.7	2.2	0	12.5	0.2	9.6	26	0
ZAGREB	2017	8	0.1	0	0.2	0	0	0.4	0	0	13.4	0	15	0
ZAGREB	2017	9	0.4	0.1	0	0	3.7	0	0	0	0.4	0	6.7	19.4
ZAGREB	2017	10	0.2	0.1	0.1	0	1.5	0	0	0	0	0.7	0	1.5
ZAGREB	2017	11	0	0	0	0	0	0	0	0	1.9	1.7	0	0
ZAGREB	2017	12	0	0	0	0.4	0	0	0.2	1	20.5	0	0	0
ZAGREB	2017	13	0	0	0	0	4.7	0	0	7.3	4.7	0	10.6	25
ZAGREB	2017	14	31.9	0	0	0	0	0	0	0	0	0	3	0
ZAGREB	2017	15	0	0	0	1.9	1.7	0	0	0	11.9	0	0	4.4
ZAGREB	2017	16	0	0	0	2.8	0.9	0	1	0	23.5	0	0.8	31.7
ZAGREB	2017	17	1.1	0	0	8	0	1.1	0	0	52.9	0	0	0.5
ZAGREB	2017	18	0	3.6	0	3.6	0	0	0	0	3.6	0	1.4	0
ZAGREB	2017	19	0	0.4	0	1.3	0	0	0	0	9.2	0	0.3	0
ZAGREB	2017	20	0	0	0	2.1	0	0	0	17.6	33	0	0	0
ZAGREB	2017	21	0	0	0	0	2.1	1	0	0	0	0	0	0
ZAGREB	2017	22	0	0	0	0	0	13	0	0	0	0	0	0
ZAGREB	2017	23	0	0	0	7.9	0	0	0	0	0	38.8	0	0
ZAGREB	2017	24	0	0	0	2	0	0	0	0	0.1	1.7	0	0
ZAGREB	2017	25	0	21.4	0	0	3.5	0	27.5	0	0.2	0	0	0
ZAGREB	2017	26	0	0	0	0	0	15.7	9.6	0	0.4	0	19.6	0
ZAGREB	2017	27	0	0	0	0	0	0	2	0	7.4	0	3.6	0
ZAGREB	2017	28	0	0	0	2.7	0	0	0	0.1	0	1.3	0	2.8
ZAGREB	2017	29	0	0	0	14.4	0	22.4	0	3.5	0	0	0	13
ZAGREB	2017	30	0	0	0	0	0	0	0	0	0	0.6	27.4	0
ZAGREB	2017	31	0	0	0	0	0	0	1.5	0	0	0	0	0
ZAGREB	2018	1	0	0	0	37.5	0	0	7.2	0	0	0	0	0
ZAGREB	2018	2	21.4	3.7	5	0.5	0	6.1	0	0.6	13.6	7.8	5.4	0
ZAGREB	2018	3	0	26.4	4	0	6.7	11.8	0	2.8	8.6	0	14.3	0
ZAGREB	2018	4	4.6	11	6.1	0	0.1	2.9	22.8	0.3	0	0	0	0
ZAGREB	2018	5	0	0	0	0	3.9	0	0	0	4.5	0	0	0
ZAGREB	2018	6	0	0	10.1	11	0	33.5	29.5	0	0	0	0	0
ZAGREB	2018	7	0	10.6	0.8	0	1.6	0	9.8	0	0	3.5	0	0
ZAGREB	2018	8	0	14.8	4.7	0	0	0	0	0	0	3.4	0	2.8
ZAGREB	2018	9	0	2.5	0.1	0	0	16.2	0.3	0	0	0.4	0	19.2
ZAGREB	2018	10	11.1	0	0	2.3	0	0	0	0	0	0	0	0
ZAGREB	2018	11	2	0.7	0	0	0	0	4.6	19.4	0	0	0	0
ZAGREB	2018	12	0	0	1	0	0.4	0	0.3	0	0	0	0	0
ZAGREB	2018	13	1.4	12.6	0	2.9	0	3	0.3	0	0	0	0	0
ZAGREB	2018	14	0	0.3	0	0	38.9	1.1	14	0	0	0	0	0
ZAGREB	2018	15	0	0	5	0	12.9	0	0	0	0	0	0	3.1
ZAGREB	2018	16	0	0	4	0	0	0	6.6	0	0	0	0	0.2
ZAGREB	2018	17	2.6	0	2.3	10.1	0	0	1	0	0	0.3	0	0
ZAGREB	2018	18	10.6	12.4	36.1	0.3	4.6	0	0	0	0	0	0	0
ZAGREB	2018	19	0	0.6	5.2	0	8	0	0	0	0	0	0.8	0
ZAGREB	2018	20	26.8	1.6	0.5	0	0	0	0	0	0	0	11.1	0
ZAGREB	2018	21	0.4	2	0.2	0	0	0	1.4	0	0	1.1	6.7	1.5
ZAGREB	2018	22	0	3.4	0	0	0	8.1	0	0	0	1	1	0
ZAGREB	2018	23	0	15.3	0	0	0	25.1	0.2	0	0.2	0	0	0
ZAGREB	2018	24	0	9.2	0	0	0.2	0	0	0	18.2	0	0.2	0
ZAGREB	2018	25	0	0.1	0	0	0.6	0	0	0	10.6	0	1.5	0
ZAGREB	2018	26	0	0	0	0	2	0	0	12.6	0	0	35.2	0
ZAGREB	2018	27	0	5.9	0	0	0	0	12.9	3.5	0	0	4.7	0
ZAGREB	2018	28	0	0.2	0	0	0	6.6	0	0	0	0	0	0
ZAGREB	2018	29	0	0	0	0	0	3.6	0	0	0	48.8	0	0
ZAGREB	2018	30	0	0	0.1	0	0	17.4	0	0	0	5.3	0	0
ZAGREB	2018	31	0	0	3.9	0	0	0	0	0	0	0	0	0

## Sheet: Summary values
Seasonal total rainfalls (mm) in the period from 1st November-June 31st
Location	2016/17	2017/18	Average
Osijek	370.5	554.4	462.5
Poreč	369.4	777.4	573.4
Zagreb	316.6	712.3	514.5
Season	352.2	681.4	516.8
Average
Seasonal average temperatures (°C) in the period 1st November-June 31st
Location	2016/17	2017/18	Average
Osijek	8.2	9.8	9
Poreč	11.325	11.2	11.3
Zagreb	8.6	9.5	9.1
Season	9.4	10.2
Average			9.8
